# Supplementary material for: BMP-9 Modulates the Hepatic Responses to LPS
Source: Cells. 2020 Mar 4;9(3):617. doi: 10.3390/cells9030617 (PMC7140468; doi:10.3390/cells9030617)
Supplement: Supplementary file 1 [file cells-09-00617-s001.zip]

Archive with 4 entries (4 files):
- Suppl_Fig4_Rev2.pptx
- Suppl_Fig_1_Rev2.pptx
- Suppl_Fig2_Rev2.pptx
- Suppl_Fig3_Rev2.pptx
